# Supplementary material for: An intestinal TH17 cell-derived subset can initiate cancer
Source: Nat Immunol. 2024 Jul 26;25(9):1637–49. doi: 10.1038/s41590-024-01909-7 (PMC11362008; doi:10.1038/s41590-024-01909-7)
Supplement: Supplementary file 3 — Statistical source data for the supplementary figures. [file 41590_2024_1909_MOESM3_ESM.xlsx]

## Sheet: Figure S1
	Figure S1
	no TGFb	TGFb
	990	5832
	793	10951
	6536	12946
	7020	8598
Statistics (exact p.value)
	Figure S1
		TGFb
	no TGFb	0.0460

## Sheet: Figure S2
	Figure S2B				Figure S2D				Figure S2E
	TGFbR-CA	TGFbR-WT	TGFbR-KO		TGFbR-CA	TGFbR-WT	TGFbR-KO		Age (months)	TGFbR-CA				TGFbR-WT						TGFbR-KO
	1	2	3		240	760	7616		2	1.39	2.1	1.46		9.76	0.684	4.5				3.2	1.28	5.6	10.1
	2	1	2		513	1120	5320		4	3.6	1.9			8.21	4.17	9.06				9.06	12.9	15.1	16.8	14.5
	1	1	4		174	1584	4550		6	5.43	4.5	2.6	6.7	4.68	9.03	2.69	3.14	1.28	14	30.2	12.7	7.06	38.8	19.2	8.26	24.5	23.3	20.7
		3	4			504	14414		8	2.85	1.64	4.9	3.2	6.9	3.87	1.72	10.7	5.38		9.52	8.11	23.6	26.4	16.2	13.4	15.2
		1	2			1567	9738		12	8.72	5.35	2.4	1.8	2.67	0.305	13.7	10	12.8		49.8	41.3	22.8	35.6	29.7
	Figure S2G (% IL-17A+)				Figure S2G (% IFN-g+)				Figure S2I (% ROR-gt+)				Figure S2I (% T-BET+)				Figure S2I (% ROR-gt+ T-BET+)
	TGFbR-CA	TGFbR-WT	TGFbR-KO		TGFbR-CA	TGFbR-WT	TGFbR-KO		TGFbR-CA	TGFbR-WT	TGFbR-KO		TGFbR-CA	TGFbR-WT	TGFbR-KO		TGFbR-CA	TGFbR-WT	TGFbR-KO
	35.5	41.2	19.1		3.23	5.88	8.74		32.4	28.4	11.7		6.22	10.5	31.8		10.2	10.5	40.8
	22.9	41.3	8.4		1.43	0.529	14.6		42.5	20.8	27.3		5.75	0	19.6		3.45	1.89	26
	56	28.9	20.3		4	0	5.94		14	24.7	11.7		8.77	1.58	23.1		1.4	10	15
	36.2	44.1	13.2		3.45	1.47	1.75			64.5	23.2			5.26	22.6			15.8	20
	45.3	51.8	16.1		3.12	4.32	12.4			27.1	21.8			11	8.55			7.89	4.94
	68.3	28.1	21.7		2.44	9.92	37.9			36.2	9.32			3.99	14			5.53	3
		51	22.9			2	15.8
			34.5				16
	Figure S2G (# IL-17A+)				Figure S2G (# IFN-g+)				Figure S2J
	TGFbR-CA	TGFbR-WT	TGFbR-KO		TGFbR-CA	TGFbR-WT	TGFbR-KO		TGFbR-CA	TGFbR-WT
	163	799	639		7	44	609		0	3
	78	252	2044		8	5	744		3	1
	287	700	910		6	0	546		1	4
		462	2320			23	856		1	2
		304	961			141	557		0	0
									1	4
									2	3
Statistics (exact p.value)
	Figure S2B				Figure S2D				Figure S2E
		TGFbR-CA	TGFbR-WT			TGFbR-CA	TGFbR-WT		Age (months)	TGFbR-CA	TGFbR-WT
	TGFbR-KO	0.0413	0.0479		TGFbR-KO	0.0147	0.0037		2	0.193213	0.98465
									4	0.004564	0.019611
									6	0.012814	0.006364
	Figure S2G (% IL-17A+)				Figure S2G (% IFN-g+)				8	0.005122	0.0111
		TGFbR-CA	TGFbR-WT			TGFbR-CA	TGFbR-WT		12	0.00071	0.000831
	TGFbR-KO	0.0026	0.0003		TGFbR-KO	0.0281	0.0273
	Figure S2G (# IL-17A+)				Figure S2G (# IFN-g+)				Figure S2I (% ROR-gt+)				Figure S2I (% T-BET+)				Figure S2I (% ROR-gt+ T-BET+)
		TGFbR-CA	TGFbR-WT			TGFbR-CA	TGFbR-WT			TGFbR-CA	TGFbR-WT			TGFbR-CA	TGFbR-WT			TGFbR-CA	TGFbR-WT
	TGFbR-KO	0.0377	0.0391		TGFbR-KO	0.0002	<0.0001		TGFbR-KO	0.1928	0.0434		TGFbR-KO	0.0303	0.0026		TGFbR-KO	0.476	0.2381
	Figure S2J
		TGFbR-WT
	TGFbR-KO	0.0911

## Sheet: Figure S3
	Figure S4C Chao1			Figure S4D Shannon
	TGFbR-WT	TGFbR-KO		TGFbR-WT	TGFbR-KO
	269.0	207.0		6.5660276759402	5.97591840774713
	205.2	247.0		6.14413131462087	5.60789169038652
	219.625	194.75		5.9983620789047	5.63145130933362
	420.0	299.5		7.13955877930813	6.58615288236342
	324.333	332.5		6.10708527367156	6.82832761397141
Statistics (exact p.value)
	Figure S4C Chao1			Figure S4D Shannon
		TGFbR-WT			TGFbR-WT
	TGFbR-KO	0.69		TGFbR-KO	0.42
	Figure S4E			Figure S4F
		TGFbR-WT			TGFbR-WT
	TGFbR-KO	0.09		TGFbR-KO	0.36

## Sheet: Figure S4
	Figure S4B
	TGFbR-WT	Smad4-KO	Trim33-KO	DKO	TGFbR-KO
	1	1	0	1	2
	0	1	0	1	2
	0	0	0	1	3
	1	0	0	0	4
Statistics (exact p.value)
	Figure S4E
	Age (months)	TGFbR-KO
	TGFbR-WT	0.0069
	Smad4-KO	0.0069
	Trim33-KO	0.0012
	DKO	0.01

## Sheet: Figure S5
	Figure S5 Colon				Figure S5 Duodenum
	TGFbR-WT	TGFbR-KO	TGFbR-KO Tbet KO		TGFbR-WT	TGFbR-KO	TGFbR-KO Tbet KO
	1	8	1		0	13	0
	1	8	1		0	13	0
	1	13	2		1	13	5
	2	14	2		1	14	6
	2	14			2	14
	2	16			2	15
Statistics (exact p.value)
	Figure S5 Colon				Figure S5 Duodenum
		TGFbR-WT	TGFbR-KO Tbet KO			TGFbR-WT	TGFbR-KO Tbet KO
	TGFbR-KO	0.0003	0.0059		TGFbR-KO	<0.0001	0.0054

## Sheet: Figure_S6
	Figure S6B					Figure S6C
	TGFbR-WT bulb	TGFbR-WT other	TGFbR-KO bulb	TGFbR-KO other		TGFbR-WT base	TGFbR-WT villi	TGFbR-KO base	TGFbR-KO villi
	13	3	76	54		2	28	40	93
	4	8	45	22		5	20	32	111
	6	10	87	27		3	30	30	78
			54	25		0	22	42	138
			89	65		4	16	18	72
						5	20	24	54
						5	32
						7	22
						4	32
Statistics (exact p.value)
	Figure S6B					Figure S6C
		TGFbR-KO other	TGFbR-WT bulb				TGFbR-KO villi	TGFbR-WT base
	TGFbR-KO bulb	0.0347	0.0020			TGFbR-KO base	0.0009	<0.0001
	TGFbR-WT other	0.0362	0.8554			TGFbR-WT villi	<0.0001	<0.0001

## Sheet: Figure S7
	Figure S7A (% YFPpos FoxP3+)				Figure S7A (# YFPpos FoxP3+)				Figure S7A (% YFPnes FoxP3+)				Figure S7A (# YFPnes FoxP3+)
	TGFbR-CA	TGFbR-WT	TGFbR-KO		TGFbR-CA	TGFbR-WT	TGFbR-KO		TGFbR-CA	TGFbR-WT	TGFbR-KO		TGFbR-CA	TGFbR-WT	TGFbR-KO
	0	1.7	0.94		11	31	60		15.4	17.4	19.9		200	353.5	219
	1.4	1.65	0.88		45	28	41		14.8	10.3	20.7		511	367.22	455
	2.64	0.11	1.6		13	13	17		13.3	13.5	11.6		498.41	212	502
	1.7	1.52			60	12			19.6	19			244	633
	Figure S7B (% Helios)				Figure S7A (% ROR-gt+)				Figure S7A (% GITR CD25+)				Figure S7A (% GITR CD25neg)
	TGFbR-CA	TGFbR-WT	TGFbR-KO		TGFbR-CA	TGFbR-WT	TGFbR-KO		TGFbR-CA	TGFbR-WT	TGFbR-KO		TGFbR-CA	TGFbR-WT	TGFbR-KO
	55.7	50.6	52.2		20	25.8	15.5		6.25	10.7	15.6		22.5	15.9	13.3
	46.5	56.8	42.2		15.6	15.7	18.9		17	24.7	12.5		20	17.3	15.4
	44.1	42	43.6		21.3	25.4	23.2		19.6	25.3	13.6		25.6	19.3	17.5
		52.3	50.4		22.4	21.3			26.3	15.1			19.3	26.7
Statistics (exact p.value)
	Figure S7A (% YFPpos FoxP3+)				Figure S7A (# YFPpos FoxP3+)				Figure S7A (% YFPnes FoxP3+)				Figure S7A (# YFPnes FoxP3+)
		TGFbR-WT	TGFbR-CA			TGFbR-WT	TGFbR-CA			TGFbR-WT	TGFbR-CA			TGFbR-WT	TGFbR-CA
	TGFbR-KO	0.7849	0.1854		TGFbR-KO	0.4223	0.1854		TGFbR-KO	0.7709	0.5157		TGFbR-KO	0.8232	0.9966
	Figure S7B (% Helios)				Figure S7A (% ROR-gt+)				Figure S7A (% GITR CD25+)				Figure S7A (% GITR CD25neg)
		TGFbR-WT	TGFbR-CA			TGFbR-WT	TGFbR-CA			TGFbR-WT	TGFbR-CA			TGFbR-WT	TGFbR-CA
	TGFbR-KO	0.4335	0.7051		TGFbR-KO	0.4543	0.4332		TGFbR-KO	0.7732	0.2968		TGFbR-KO	0.4909	0.2048

## Sheet: Figure S8
	Figure 8 (% GzmB)				Figure 8 (% IFN-g)
	TGFbR-WT	TGFbR-KO	TGFbR-KO Tbet KO		TGFbR-KO	TGFbR-KO Tbet KO
	0.64	10.4	9		10.5	17.9
	4.04	7.04	13.9		12.9	12.5
	3.97	7.69	7.53		5.41	18.3
	4.31		13			13
Statistics (exact p.value)
	Figure S8 (% YFPpos FoxP3+)				Figure S8 (YFP+)
		TGFbR-WT	TGFbR-KO Tbet KO			TGFbR-WT
	TGFbR-KO	0.0123	0.2725		TGFbR-KO	0.0838
	TGFbR-WT		0.0050

## Sheet: Figure S10
	Figure S10 (Crohn's disease)			Figure S10 (Ulcerative colitis)			Figure S10 (Ulcerative colitis)
	Inflamed	Non Inflamed		Inflamed	Non Inflamed		Inflamed	Non Inflamed
	14.27	500		1.11094	1.58379		0.2347	0.021996
	1.7	722.186		0.597	0.689		0.10226	0.08295
	20	26.693		2.15	3.14		0.02676	0.07
	7.62	496					0.02021	0.03
	18.3	425					0.03	0.0284
	26.5	49					0.11	0.18111
	15.4	66.5
	9.5	8.5
	6.7	185
Statistics (exact p.value)
	Figure S10 (Crohn's disease)			Figure S10 (Ulcerative colitis)			Figure S10 (MS)
		Inflamed			Inflamed			Inflamed
	Non Inflamed	0.0190		Non Inflamed	0.1846		Non Inflamed	0.6707
