# Supplementary material for: An intestinal TH17 cell-derived subset can initiate cancer
Source: Nat Immunol. 2024 Jul 26;25(9):1637–49. doi: 10.1038/s41590-024-01909-7 (PMC11362008; doi:10.1038/s41590-024-01909-7)
Supplement: Supplementary file 4 — Statistical source data. [file 41590_2024_1909_MOESM4_ESM.xlsx]

## Sheet: Figure 1
	Figure 1B				Figure 1C
	TGFbR-CA	TGFbR-WT	TGFbR-KO		Age (months)	TGFbR-CA			TGFbR-WT					TGFbR-KO
	0.5	0.6	1		2	0	0	0	0	0	0	0	0	0	0	0	0	0
	0.4	0.7	1.2		4	0	0	0	0	0	0	0	0	0	0	1	1	2
	0.5	0.4	0.9		6	0	0	0	0	0	0	0	0	1	2	2	2	2
	0.6	0.6	1.4		8	0	0	0	0	0	0	1	1	2	2	2	2	4
					10	0	0	1	0	0	0	1	1	2	2	3	3	4
					12	0	0	1	0	0	1	1	2	3	3	4	4	4
	Figure 1G
	TGFbR-WT	TGFbR-KO
	0	5
	1	4
	2	3
	0	4
		3
Statistics
Figure 1B				Figure 1C (Comparaison with TGFbR-KO)				Figure 1G
	TGFbR-CA	TGFbR-WT		Age (months)	TGFbR-CA	TGFbR-WT			TGFbR-WT
TGFbR-KO	0.0286	0.0286		2	N.A	N.A		TGFbR-KO	0.0079
				4	0.159931	0.064969
				6	0.000516	0.00019
				8	0.004104	0.002746
				10	0.004359	0.000672
				12	0.000201	0.000243
