# Supplementary material for: An intestinal TH17 cell-derived subset can initiate cancer
Source: Nat Immunol. 2024 Jul 26;25(9):1637–49. doi: 10.1038/s41590-024-01909-7 (PMC11362008; doi:10.1038/s41590-024-01909-7)
Supplement: Supplementary file 5 — Statistical source data. [file 41590_2024_1909_MOESM5_ESM.xlsx]

## Sheet: Figure 2
	Figure 2B
	Age (months)	RCA				RWT						RKO
	2	2.7	1.5	2.5	3.2	11.2	9.4	5.2	2.3	4.2		18.7	19.5	12.9	10.2	9.3	5.8
	4	2.1	1.9	2.3	1.2	15.2	14.4	6.4	7.2	9		28.2	19.7	20.1	17.2	18.4	17.5
	6	1.5	2.2	2.4	0.9	17.2	13.2	13.5	6.2	5.9	2.9	32.2	33.5	30	24	13.9	14.2
	8	1.3	1.8	1.7	1.6	15.8	13.7	13.2	12.8	2.7		42	44.5	31.2	29.2	27	19.1	17.9
	12	1.2	1.5	0.9	1.7	26.5	25	19.1	16.9	2.5		52	47.1	42	38	33.5	27.2
	Figure 2D (% IL-17A+)				Figure 2D (% IFN-g+)				Figure 2E				Figure 2F
	TGFbR-CA	TGFbR-WT	TGFbR-KO		TGFbR-CA	TGFbR-WT	TGFbR-KO			TGFbR-WT	TGFbR-KO		TGFbR-CA	TGFbR-WT	TGFbR-KO
	48.7	21.7	13.8		0.295	0.333	12.7		Duodenum	6.67	15		5.61	9.44	6.59
	9.26	32.7	9.42		1.85	3.89	6.77			0	31		1.02	2.07	4.76
	61.1	38.8	5.64		0.236	0.189	4.53			8.33	32		0.99	7.25	2.23
	66.7	64.3	15.2		0	0	3.92			5.1	18.6		3.24	5.01	2.03
	55.7	42.6	25.2		1.2	0.92	5.59			8.21	12.4		0.051	2.22	3.87
	22.4	26.2	17			1.03	7.26			9.78	28.7		1.47	1.36	5.01
		66	24.5			1.02	14.5				25.8				1.4
		57.4	13.9			0.606					38.7				9.8
											24.1				2.62
									Jejunum	2.74	12.2
	Figure 2G				Figure 2H					1.41	4.04		Figure 2I (% ROR-gt+)				Figure 2I (% T-BET+)
	TGFbR-WT	TGFbR-KO			anti-IFNg	Isotype Control				13.7	16.1		TGFbR-CA	TGFbR-WT	TGFbR-KO		TGFbR-CA	TGFbR-WT	TGFbR-KO
	0	2			0	4				12.2	31.8		31.7	44	12.7		14.3	9.07	41.3
	0	3			0	3				11.5	14.2		20.3	16.4	15.5		14.8	8.84	33.5
	2	4			1	5				11.2	21.8		87.8	16.1	22.7		40.85	7.07	11.9
	1	2			0				Ileum	4.35	15.4		76.5	22.9	4.14		1.76	17.1	38.8
		5								6.93	9.43		82.1	90	7.74		1.38	21.49	33.3
		4								4.95	14.7		25.6	80.1	52.6		7.42	1.32	25.4
										8.99	20.6			82.1	14.1			0.625	39.5
										7.93	26.6			16.8	58.7			1.25	13.8
										9.65	12.6			54.3	38.1			2.05	26.8
											19			32.1	15.4			6.6	39.2
														64.8				5.46
													Figure 2I (% ROR-gt+ T-BET+)
													TGFbR-CA	TGFbR-WT	TGFbR-KO
													2.35	9.96	19
													14.5	17.3	23.6
													5.56	13.6	11.6
													4.48	19.5	5.95
Statistics (exact p.value)
	Figure 2B (Comparaison with TGFbR-KO)				Figure 2D (% IL-17A+)				Figure 2E			Figure 2F				Figure 2G			Figure 2H
	Age (months)	TGFbR-CA	TGFbR-WT			TGFbR-CA	TGFbR-WT		Duodenum	0.000223			TGFbR-CA	TGFbR-WT			TGFbR-WT			Isotype Control
	2	0.006222	0.056947		TGFbR-KO	0.0058	0.0007		Jejunum	0.102954		TGFbR-KO	0.1124	0.8472		TGFbR-KO	0.0073		anti-IFNg	0.0012
	4	0.000023	0.003468						Ileum	0.002240
	6	0.00096	0.005956		Figure 2D (% IFN-g+)
	8	0.000412	0.004237			TGFbR-CA	TGFbR-WT
	12	0.000031	0.003533		TGFbR-KO	0.0034	0.0005
	Figure 2I (% ROR-gt+ T-BET+)				Figure 2I (% ROR-gt+)				Figure 2I (% T-BET+)
		TGFbR-CA	TGFbR-WT			TGFbR-CA	TGFbR-WT			TGFbR-CA	TGFbR-WT
	TGFbR-KO	0.1470	0.8704		TGFbR-KO	0.0310	0.0443		TGFbR-KO	0.0179	<0.0001
