# Supplementary material for: An intestinal TH17 cell-derived subset can initiate cancer
Source: Nat Immunol. 2024 Jul 26;25(9):1637–49. doi: 10.1038/s41590-024-01909-7 (PMC11362008; doi:10.1038/s41590-024-01909-7)
Supplement: Supplementary file 6 — Statistical source data. [file 41590_2024_1909_MOESM6_ESM.xlsx]

## Sheet: Figure 3
	Figure 3B				Figure 3D			Figure 3D
	TGFbR-WT	TGFbR-KO	TGFbR-KO Tbet KO		Duodenal bulb	Other region		TGFbR-WT	TGFbR-KO	TGFbR-KO Tbet KO	anti-IFNg	Isotype Control
	1	4	3		75	28		0	4	2	0	56
	2	5	2		60	7		0	10	4	0	45
	1	4	2		63	13		0	54	8	0	26
	2	5			50	34		0	14	0	0	32
					83	30		4	17	0	4	24
					92	10		6	14	1	3	17
					76	6		2	32	3	12
								1	39	2	1
								3	12	0	5
								8	20	0
									48
									33
									50
									40
									59
									64
Statistics (exact p.value)
	Figure 3B				Figure 3C			Figure 3D		Figure 3D
		TGFbR-WT	TGFbR-KO Tbet KO			TGFbR-WT			TGFbR-KO		Isotype Control
	TGFbR-KO	0.0179	0.0286		TGFbR-KO	<0.0001		TGFbR-WT	<0.0001	anti-IFNg	<0.0001
								TGFbR-KO Tbet KO	<0.0001
