# Supplementary material for: An intestinal TH17 cell-derived subset can initiate cancer
Source: Nat Immunol. 2024 Jul 26;25(9):1637–49. doi: 10.1038/s41590-024-01909-7 (PMC11362008; doi:10.1038/s41590-024-01909-7)
Supplement: Supplementary file 7 — Statistical source data. [file 41590_2024_1909_MOESM7_ESM.xlsx]

## Sheet: Figure 4
Statistics (exact p.value)
	Figure 4F											Figure 4H
		Migratory	Activated	Pre-tumorigenic	Tumorigenic	CTL	GC-TFH	TR-TFH	Cycling				Migratory	Activated	Pre-tumorigenic	Tumorigenic	CTL	GC-TFH	TR-TFH	Cycling
	Migratory	#N/A	0.1371	1.66813e-16	1.97362e-66	2.53578e-114	7.88274e-30	7.54977e-66	0.00027206			Migratory	#N/A	4.32994e-05	3.50148e-07	0.972246	2.05354e-09	0.320094	6.15227e-23	4.56645e-22
	Activated	0.1371	#N/A	8.57559e-09	1.30266e-39	2.09687e-74	1.52347e-23	7.56762e-44	0.00540738			Activated	4.32994e-05	#N/A	0.478982	0.000140524	0.280702	0.0368241	0.00149509	2.03155e-20
	Pre-tumorigenic	1.66813e-16	8.57559e-09	#N/A	3.93794e-15	8.71648e-42	1.82077e-42	1.18101e-65	0.417606			Pre-tumorigenic	3.50148e-07	0.478982	#N/A	2.38594e-06	0.689816	0.0170476	0.0201413	5.21975e-19
	Tumorigenic	1.97362e-66	1.30266e-39	3.93794e-15	#N/A	2.61398e-05	2.02867e-79	5.72356e-114	1.63775e-08			Tumorigenic	0.972246	0.000140524	2.38594e-06	#N/A	3.80626e-08	0.203691	2.63705e-17	1.79171e-18
	CTL	2.53578e-114	2.09687e-74	8.71648e-42	2.61398e-05	#N/A	2.8774e-97	9.08798e-128	1.09281e-18			CTL	2.05354e-09	0.280702	0.689816	3.80626e-08	#N/A	0.00379325	0.0507287	2.90815e-20
	GC-TFH	7.88274e-30	1.52347e-23	1.82077e-42	2.02867e-79	2.8774e-97	#N/A	0.00241371	9.46259e-16			GC-TFH	0.320094	0.0368241	0.0170476	0.203691	0.00379325	#N/A	1.06271e-06	4.71086e-16
	TR-TFH	7.54977e-66	7.56762e-44	1.18101e-65	5.72356e-114	9.08798e-128	0.00241371	#N/A	3.02946e-22			TR-TFH	6.15227e-23	0.00149509	0.0201413	2.63705e-17	0.0507287	1.06271e-06	#N/A	8.84622e-23
	Cycling	0.00027206	0.00540738	0.417606	1.63775e-08	1.09281e-18	9.46259e-16	3.02946e-22	#N/A			Cycling	4.56645e-22	2.03155e-20	5.21975e-19	1.79171e-18	2.90815e-20	4.71086e-16	8.84622e-23	#N/A
