# Supplementary material for: An intestinal TH17 cell-derived subset can initiate cancer
Source: Nat Immunol. 2024 Jul 26;25(9):1637–49. doi: 10.1038/s41590-024-01909-7 (PMC11362008; doi:10.1038/s41590-024-01909-7)
Supplement: Supplementary file 8 — Statistical source data. [file 41590_2024_1909_MOESM8_ESM.xlsx]

## Sheet: Figure 5
	Figure 5D			Figure 5E (T-BET+)			Figure 5E (IFNg+)			Figure 5F			Figure 5C (CNS0)				Figure 5C (Intragenic region)
	Klf6WT	Klf6KO		Klf6WT	Klf6KO		Klf6WT	Klf6KO		Klf6WT	Klf6KO		TGFbR-WT	TGFbR-KO	TH1		TGFbR-WT	TGFbR-KO	TH1
	8564	3254		21.5	5.07		32.3	24.06		24	2		N.D	249.66610	305.251842		N.D	N.D	N.D
	7500	4562		26.5	18		19.1	9.53		12	0		N.D	569.620078	457.889664		N.D	N.D	303.1
	12768	4909		31.1	14.6		21.8	13		7	1		176.5	409.513822	304.5584		N.D	N.D
	14920			29.4	12.79		28.23			17	4		mean = 176.5	mean = 409.6	mean = 355.9
										2	3
										2	4
Statistics (exact p.value)
	Figure 5D			Figure 5E (T-BET+)			Figure 5E (IFNg+)			Figure 5F
		Klf6WT			Klf6WT			Klf6WT			Klf6WT
	Klf6KO	0.0385		Klf6KO	0.0057		Klf6KO	0.0114		Klf6KO	0.0449
