# Supplementary material for: An intestinal TH17 cell-derived subset can initiate cancer
Source: Nat Immunol. 2024 Jul 26;25(9):1637–49. doi: 10.1038/s41590-024-01909-7 (PMC11362008; doi:10.1038/s41590-024-01909-7)
Supplement: Supplementary file 9 — Statistical source data. [file 41590_2024_1909_MOESM9_ESM.xlsx]

## Sheet: Figure 6
	Figure 6B				Figure 6D (% IL-17A)				Figure 6D (% IFN-g)
	IECΔTgfβ1	IECWT	IECΔTgfβ1		IECΔTgfβ1	IECWT	IECΔTgfβ1		IECΔTgfβ1	IECWT	IECΔTgfβ1
	1.12	3.84	6.85		9.52	7.35	2.27		6.35	1.47	22
	1.69	0.11	7.41		12.3	3.12	1.97		5.26	8.59	32.2
	4.35	0.8	8.33		32.5	17.1	5.88		1.02	3.17	23.5
	1.83	3.7	2.22			7.24	0.41			8.33	14.9
			5.11			25	4.55				9.09
			6.67
	Figure 6F (% ROR-gt)				Figure 6F (% T-BET)				Figure 6G
	IECΔTgfβ1	IECWT	IECΔTgfβ1		IECΔTgfβ1	IECWT	IECΔTgfβ1		IEC_WT	IEC_KO
	19.8	39.4	7.28		7.49	6.7	56.6		109.749378	540.2482
	12.3	19.2	9.85		11.2	1.2	30.2		101.6542	668.12986
	39.5	28.6	12.3		6.38	2.23	13.6
	25.3	25.6	9.54		0.81	4.96	44.8
			6.35				12.2
			11.8				17.6
Statistics (exact p.value)
	Figure 6B				Figure 6D (% IL-17A)				Figure 6D (% IFN-g)
		IECΔTgfβ1	IECWT			IECΔTgfβ1	IECWT			IECΔTgfβ1	IECWT
	IECΔTgfβ1	0.0149	0.0182		IECΔTgfβ1	0.0324	0.0610		IECΔTgfβ1	0.0240	0.0160
	Figure 6F (% ROR-gt)				Figure 6F (% T-BET)
		IECΔTgfβ1	IECWT			IECΔTgfβ1	IECWT
	IECΔTgfβ1	0.0141	0.0008		IECΔTgfβ1	0.0432	0.0265
