# Supplementary material for: An intestinal TH17 cell-derived subset can initiate cancer
Source: Nat Immunol. 2024 Jul 26;25(9):1637–49. doi: 10.1038/s41590-024-01909-7 (PMC11362008; doi:10.1038/s41590-024-01909-7)
Supplement: Supplementary file 10 — Statistical source data. [file 41590_2024_1909_MOESM10_ESM.xlsx]

## Sheet: Extended_Fig_1
	Extended Figure 1 (Dendritic cells)				Extended Figure 1 (Neutrophils)				Extended Figure 1 (Macrophages)
	TGFbR-CA	TGFbR-WT	TGFbR-KO		TGFbR-CA	TGFbR-WT	TGFbR-KO		TGFbR-CA	TGFbR-WT	TGFbR-KO
	250	320	750		0	20	90		350	280	580
	350	340	2500		30	0	500		380	190	1800
	210	300	1800		10	10	750		280	260	1680
	270	200	2010		0	10	280		150	120	320
	320	210	980		10	10	680		210	190	1810
Statistics (exact p.value)
	Extended Figure 1 (Dendritic cells)				Extended Figure 1 (Neutrophils)				Extended Figure 1 (Macrophages)
		TGFbR-CA	TGFbR-WT			TGFbR-CA	TGFbR-WT			TGFbR-CA	TGFbR-WT
	TGFbR-KO	0.036	0.035		TGFbR-KO	0.065	0.065		TGFbR-KO	0.0187	0.0135
