# Supplementary material for: An intestinal TH17 cell-derived subset can initiate cancer
Source: Nat Immunol. 2024 Jul 26;25(9):1637–49. doi: 10.1038/s41590-024-01909-7 (PMC11362008; doi:10.1038/s41590-024-01909-7)
Supplement: Supplementary file 11 — Statistical source data. [file 41590_2024_1909_MOESM11_ESM.xlsx]

## Sheet: Extended_Fig_3
	Extended Figure 3 (YFP+)				Extended Figure 3 (ROR-gt+)				Extended Figure 3 (T-BET+)				Extended Figure 3 (IL-17A+)				Extended Figure 3 (IFN-g+)
	TGFbR-WT	TGFbR-KO			TGFbR-WT	TGFbR-KO			TGFbR-WT	TGFbR-KO			TGFbR-WT	TGFbR-KO			TGFbR-WT	TGFbR-KO
	417	11529			375	1464			29	1371			266	1959			1	1464
	1490	20889			1221	856			28	8104			983	1967			56	1414
	2001	17666			1280	1236			132	4487			1148	2455			20	2561
Statistics (exact p.value)
	Extended Figure 3 (YFP+)				Extended Figure 3 (ROR-gt+)				Extended Figure 3 (T-BET+)				Extended Figure 3 (IL-17A+)				Extended Figure 3 (IFN-g+)
		TGFbR-WT				TGFbR-WT				TGFbR-WT				TGFbR-WT				TGFbR-WT
	TGFbR-KO	0.052			TGFbR-KO	0.5437			TGFbR-KO	0.0226			TGFbR-KO	0.0137			TGFbR-KO	0.0088
