# Supplementary material for: An intestinal TH17 cell-derived subset can initiate cancer
Source: Nat Immunol. 2024 Jul 26;25(9):1637–49. doi: 10.1038/s41590-024-01909-7 (PMC11362008; doi:10.1038/s41590-024-01909-7)
Supplement: Supplementary file 12 — Statistical source data. [file 41590_2024_1909_MOESM12_ESM.xlsx]

## Sheet: Extended_Fig_5
	Extended Figure 5 (IL-23)
		TGFbR-CA			TGFbR-WT			TGFbR-KO
	Duodenum	277.243	286.869	509.585	407.971	199.268	390.643	345.976	232.384	578.745	281.671
	Jejunum	285.522	352.33	474.586	360.993	335.965	301.309	302.272	362.149	321.717	282.248
	Ileum	342.703	187.139	484.598	331.151	291.298	343.473	361.764	416.25	347.709	291.875
	Colon	304.197	596.843	296.496	461.109	546.592	652.869	491.721	656.334	829.419	991.529
	Extended Figure 5 (IL-12)
		TGFbR-CA			TGFbR-WT			TGFbR-KO
	Duodenum	484.405	666.731	681.941	548.387	526.055	679.901	544.665	692.308	583.127	284.944
	Jejunum	485.945	474.779	444.744	602.978	604.218	630.273	624.069	646.402	464.02	304.197
	Ileum	294.571	484.213	671.352	571.96	563.275	562.035	486.352	581.886	566.997	785.52
	Colon	937.62	681.941	675.78	569.479	523.573	660.05	532.258	468.983	483.871	964.575
Statistics (exact p.value)
	Extended Figure 5 (IL-23) (compared to KO					Extended Figure 5 (IL-12) (compared to KO
	Localization	TGFbR-CA	TGFbR-WT			Localization	TGFbR-CA	TGFbR-WT
	Duodenum	0.987691	0.809575			Duodenum	0.494518	0.616653
	Jejunum	0.336232	0.555862			Jejunum	0.68202	0.326276
	Ileum	0.8431	0.370628			Ileum	0.349767	0.623234
	Colon	0.073879	0.223648			Colon	0.37639	0.852976
