# Supplementary material for: An intestinal TH17 cell-derived subset can initiate cancer
Source: Nat Immunol. 2024 Jul 26;25(9):1637–49. doi: 10.1038/s41590-024-01909-7 (PMC11362008; doi:10.1038/s41590-024-01909-7)
Supplement: Supplementary file 13 — Statistical source data. [file 41590_2024_1909_MOESM13_ESM.xlsx]

## Sheet: Extended_Fig_6
	Extended Figure 6C				Extended Figure 6E (% IL-17A)				Extended Figure 6E (% IFN-g)				Extended Figure 6G (% T-BET)				Extended Figure 6G (% ROR-gt)
	TGFbR-WT	TGFbR-KO	TGFb1-KO		TGFbR-WT	TGFbR-KO	TGFb1-KO		TGFbR-WT	TGFbR-KO	TGFb1-KO		TGFbR-WT	TGFbR-KO	TGFb1-KO		TGFbR-WT	TGFbR-KO	TGFb1-KO
	7.18	37.9	4.6		19.3	2.32	22.5		1.51	9.4	0.75		4.55	38.1	0.97		53.9	19.1	79.1
	3.98	22.6	2.44		27.8	0.76	13.5		1.99	5.7	4.2		1.43	39.1	12.42		82.8	26.1	41.8
	2.06	17.2	0.719		29	6.23	28.8		4.56	27.3	0.541		1.28	14.1	4.12		79.5	53.7	38.7
	2.95		7.4		27.3		15.9				1.38				3.1				75.6
																			55.7
Statistics (exact p.value)
	Extended Figure 6C				Extended Figure 6E (% IL-17A)				Extended Figure 6E (% IFN-g)				Extended Figure 6G (% T-BET)				Extended Figure 6G (% ROR-gt)
		TGFbR-WT	TGFb1-KO			TGFbR-WT	TGFb1-KO			TGFbR-WT	TGFb1-KO			TGFbR-WT	TGFb1-KO			TGFbR-WT	TGFb1-KO
	TGFbR-KO	0.0098	0.0095		TGFbR-KO	0.0006	0.0106		TGFbR-KO	0.1645	0.0801		TGFbR-KO	0.0273	0.0194		TGFbR-KO	0.0488	0.112
