# Supplementary material for: An intestinal TH17 cell-derived subset can initiate cancer
Source: Nat Immunol. 2024 Jul 26;25(9):1637–49. doi: 10.1038/s41590-024-01909-7 (PMC11362008; doi:10.1038/s41590-024-01909-7)
Supplement: Supplementary file 14 — Statistical source data. [file 41590_2024_1909_MOESM14_ESM.xlsx]

## Sheet: Extended_Fig_7
	Extended Figure 7A								Extended Figure 7B
		IECWT			IECΔTgfβ1				IECWT	IECΔTgfβ1
	Duodenum	2.3	0.8	1.4	0.058	0.02	0.164		1823.11	2085.11
	Jejunum	1.1	0.21	1.7					1939.86	2254.11
	Ileum	0.7	2.8	2.94	0.09	0.07	0.45		2697.86	1911.64
	Colon	1.51	3.18	5.18	0.07	0.1	1
Statistics (exact p.value)
	Extended Figure 7A (compared to KO)			Extended Figure 7B
	Age (months)	TGFbR-WT			TGFbR-WT
	Duodenum	0.031663		TGFbR-KO	0.822
	Jejunum	N.A
	Ileum	0.057321
	Colon	0.058362
