# Supplementary material for: An intestinal TH17 cell-derived subset can initiate cancer
Source: Nat Immunol. 2024 Jul 26;25(9):1637–49. doi: 10.1038/s41590-024-01909-7 (PMC11362008; doi:10.1038/s41590-024-01909-7)
Supplement: Supplementary file 15 — Statistical source data. [file 41590_2024_1909_MOESM15_ESM.xlsx]

## Sheet: Extended_Fig_8
	Extended Figure 8 (IL-22)
		TGFbR-WT					TGFbR-KO			TGFbR-KO T-bet KO
	Duodenum	43.692	189.193	170.146	75.2749	78.3	423.814	453.004	456.153	71.25	142.85	19.914
	Jejunum	83.8478	80.2649	65.7785	108.475	85.3	143.329	304.138	364.069	66.125	244.825	104.6
	Ileum	268.992	212.737	376.834	230.175	240	301.858	469.957	414.058	120.625	354	200.575
	Colon	223.346	345.86	288.225	225.074		395.694	459.286		234.55	220.15	320.525
Statistics (exact p.value)
	Extended Figure 8 (compared to KO)
	Localization	TGFbR-WT	TGFbR-KO Tbet KO
	Duodenum	0.012971	0.010071
	Jejunum	0.110829	0.175043
	Ileum	0.278646	0.1141
	Colon	0.129449	0.122506
